# Supplementary material for: E3 Ubiquitin Ligase UBR5 Promotes the Metastasis of Pancreatic Cancer via Destabilizing F-Actin Capping Protein CAPZA1
Source: Front Oncol. 2021 Mar 12;11:634167. doi: 10.3389/fonc.2021.634167 (PMC7994773; doi:10.3389/fonc.2021.634167)
Supplement: Supplementary file 1 [file Data_Sheet_1.ZIP]

Archive with 13 entries (10 files):
- supplementary figures +response/
- supplementary figures +response/.DS_Store
- __MACOSX/
- __MACOSX/supplementary figures +response/
- __MACOSX/supplementary figures +response/._.DS_Store
- supplementary figures +response/Sup Fig S2.tif
- supplementary figures +response/Sup Fig S3.tif
- __MACOSX/supplementary figures +response/._Sup Fig S3.tif
- supplementary figures +response/Sup Fig S1.tif
- supplementary figures +response/Sup Fig S4.tif
- __MACOSX/supplementary figures +response/._Sup Fig S4.tif
- supplementary figures +response/Supplementary Figure legend.docx
- __MACOSX/supplementary figures +response/._Supplementary Figure legend.docx
