# Supplementary material for: E3 Ubiquitin Ligase UBR5 Promotes the Metastasis of Pancreatic Cancer via Destabilizing F-Actin Capping Protein CAPZA1
Source: Front Oncol. 2021 Mar 12;11:634167. doi: 10.3389/fonc.2021.634167 (PMC7994773; doi:10.3389/fonc.2021.634167)
Supplement: Supplementary file 2 [file Data_Sheet_2.ZIP]

Archive with 13 entries (10 files):
- Supplemetary tables + Response/
- Supplemetary tables + Response/.DS_Store
- __MACOSX/
- __MACOSX/Supplemetary tables + Response/
- __MACOSX/Supplemetary tables + Response/._.DS_Store
- Supplemetary tables + Response/Supplementary Table2 Primers used in this study..docx
- __MACOSX/Supplemetary tables + Response/._Supplementary Table2 Primers used in this study..docx
- Supplemetary tables + Response/Supplementary Table3 The antibodies used in this study.docx
- __MACOSX/Supplemetary tables + Response/._Supplementary Table3 The antibodies used in this study.docx
- Supplemetary tables + Response/Supplementary Table1  Sequences for shUBR5 and siCAPZA1.docx
- __MACOSX/Supplemetary tables + Response/._Supplementary Table1  Sequences for shUBR5 and siCAPZA1.docx
- Supplemetary tables + Response/Supplementary Table4 IP-MS analysis.xlsx
- __MACOSX/Supplemetary tables + Response/._Supplementary Table4 IP-MS analysis.xlsx
