# Supplementary material for: E3 Ubiquitin Ligase UBR5 Promotes the Metastasis of Pancreatic Cancer via Destabilizing F-Actin Capping Protein CAPZA1
Source: Front Oncol. 2021 Mar 12;11:634167. doi: 10.3389/fonc.2021.634167 (PMC7994773; doi:10.3389/fonc.2021.634167)
Supplement: Supplementary file 2 [file Data_Sheet_2.ZIP › Supplemetary tables + Response/Supplementary Table4 IP-MS analysis.xlsx]

## Sheet: Sheet1
Table S4. The potential UBR5-interacting proteins identified by Co-IP and MS assays
Potential interacting proteins	Number of peptides
	Control	UBR5
Elements identified exclusively in "UBR5-ov" group
ACTN4	0	19
DBN1	0	11
TRAP1	0	6
MYL6	0	6
CAPZA1	0	5
PHB	0	5
MYH4	0	5
CCT4	0	5
RPS9	0	5
TCP1	0	5
RPS2	0	5
RPS15A	0	4
PGK1	0	4
RUVBL2	0	3
GAR1	0	3
POLDIP3	0	3
H2AFV	0	3
SPTAN1	0	3
RPL8	0	3
RPL14	0	3
SLC25A11	0	3
SPTBN1	0	3
ACTN1	0	3
ACTBL2	0	2
DSP	0	2
CAPZB	0	2
EEF1A2	0	2
RPS11	0	2
ARPC1B	0	2
RRP1B	0	2
Elements identified exclusively in "VC" group
SND1	15	0
DDX17	12	0
SMC2	12	0
RBM14; RBM14-RBM4	11	0
IMPDH2	10	0
HSPA9	10	0
EPRS	10	0
QARS	10	0
ATIC	10	0
SMC4	10	0
PDCD11	10	0
HSPA4	9	0
MARS	9	0
GANAB	9	0
EIF3A	9	0
UQCRC2	8	0
HADHA	9	0
GTPBP4	8	0
SSRP1	8	0
EIF3CL	8	0
MCM5	8	0
RSL1D1	8	0
VARS; VARS2	8	0
FLNA	8	0
GTF2I	8	0
NUP93	8	0
USP10	8	0
MCM3	7	0
HDLBP	7	0
ATP2A2	7	0
NSF	7	0
LARS	7	0
NUP205	7	0
DDX54	7	0
COPG1	6	0
NPM1	6	0
NAP1L1	6	0
TOP2A	6	0
DDX18	6	0
RBM39	6	0
C1orf35	6	0
RANGAP1	6	0
RCC1	6	0
MCM4	6	0
RUVBL1	6	0
TP53	6	0
PSMD6	6	0
GMPS	6	0
MSH6	6	0
SLC25A13	6	0
HSD17B4	6	0
SF3B1	6	0
GPI	6	0
HK1	6	0
HADHB	6	0
WDR3	6	0
UPF1	6	0
NAT10	6	0
MAGED2	6	0
NAMPT	6	0
NOP58	6	0
STRAP	6	0
HNRNPA0	6	0
PRDX1	5	0
ELAVL1	5	0
EIF4G1	5	0
ILF2	5	0
VDAC3	5	0
SRP68	5	0
PGM1	5	0
HEATR1	5	0
ABCE1	5	0
ARCN1	5	0
HNRNPA3	5	0
DRG1	5	0
LRRC40	5	0
PRPF19	5	0
ANXA6	5	0
ACAT1	5	0
GRN	5	0
WDR1	5	0
PSMC2	5	0
COPB1	5	0
MSH2	5	0
DDX19A	5	0
CANX	5	0
CA2	4	0
SMC1A	4	0
FTSJ3	4	0
RNPEP	4	0
EIF3I	4	0
BYSL	4	0
RPL21	4	0
PCBP1	4	0
CSNK2A1	4	0
PTBP1	4	0
YBX1	4	0
SUGP2	4	0
GSTP1	4	0
TOP1	4	0
SMARCA5	4	0
EIF3F	4	0
NSUN2	4	0
RNH1	4	0
PSAT1	4	0
IGF2BP3	4	0
ATP5O	4	0
CTBP2	4	0
FUBP3	4	0
ETFA	4	0
RPL9	4	0
HNRNPD	4	0
DDX27	4	0
CCAR2; KIAA1967	4	0
PDHA1	4	0
PDHB	4	0
HNRNPL	4	0
UQCRC1	4	0
PSMD11	4	0
KIF5B	4	0
PTPLAD1; HACD3	4	0
PSMC5	4	0
PDIA3	4	0
LRRC47	4	0
AIMP1	4	0
DDX6	4	0
RFC5	4	0
PRPF6	4	0
CDC73	3	0
ACTR3	3	0
DNAJC7	3	0
HYOU1	3	0
DDOST	3	0
NCAPG	3	0
TFRC	3	0
NOC3L	3	0
NUP98	3	0
NOC2L	3	0
EIF3M	3	0
HNRNPF	3	0
C1QBP	3	0
PABPC4	3	0
TARDBP	3	0
PPP2CB	3	0
TBL3	3	0
CYB5R3	3	0
FEN1	3	0
EEF1B2	3	0
IPO9	3	0
SEC23A	3	0
TNPO1	3	0
SRRM2	3	0
TALDO1	3	0
ERLIN2	3	0
RAB11A	3	0
PMPCB	3	0
RFC2	3	0
FKBP4	3	0
CHD4	3	0
AP1G1	3	0
EIF2S2	3	0
FARSA	3	0
DDX1	3	0
CYFIP1	3	0
RALY	3	0
CBR1; SETD4	3	0
NAA15	3	0
STT3A	3	0
MTHFD1L	3	0
RDX	3	0
DHX30	3	0
ARPC4	3	0
PLS3	3	0
DHCR7	3	0
XRN2	3	0
TLN1	3	0
EIF2S1	3	0
SERPINH1	3	0
DDX46	3	0
USO1	3	0
MRPS34	3	0
U2AF1; LOC102724594; U2AF1L5	3	0
DARS2	3	0
GDI2	3	0
UMPS	3	0
